# Supplementary material for: Computational Studies of Coinage Metal Anion M− + CH3X (X = F, Cl, Br, I) Reactions in Gas Phase
Source: Molecules. 2022 Jan 4;27(1):307. doi: 10.3390/molecules27010307 (PMC8746851; doi:10.3390/molecules27010307)
Supplement: Supplementary file 1 [file molecules-27-00307-s001.zip]

Archive with 1 entries (1 files):
- molecules-1526131-supplementary.pdf
